# Supplementary material for: A Multi-Specific DARPin Potently Neutralizes Shiga Toxin 2 via Simultaneous Modulation of Both Toxin Subunits
Source: Bioengineering (Basel). 2022 Sep 27;9(10):511. doi: 10.3390/bioengineering9100511 (PMC9598796; doi:10.3390/bioengineering9100511)
Supplement: Supplementary file 1 [file bioengineering-09-00511-s001.zip]

Archive with 2 entries (2 files):
- 3_Supplementary Information ZC090822_accept changes.pdf
- shiga_DARPin_movie.mp4
